# Supplementary material for: Xanthohumol Alters Gut Microbiota Metabolism and Bile Acid Dynamics in Gastrointestinal Simulation Models of Eubiotic and Dysbiotic States
Source: Int J Mol Sci. 2025 Nov 3;26(21):10698. doi: 10.3390/ijms262110698 (PMC12608232; doi:10.3390/ijms262110698)
Supplement: Supplementary file 1 [file ijms-26-10698-s001.zip › ijms-3911064-Supplemental_Table_S1_Annotation.xlsx]

## Sheet: Sheet1
L1 and L2 Annotations
L1 Annotations
Name	Formula	PubChem CID	Mass (Da)	Found Mass (Da)	ESI Mode	Adduct	Mass Error (ppm)	Expected RT (min)	Found RT (min)	Isotope similarity (%)	IROA Library Match	Progenesis ID
10-HYDROXYDECANOATE	C10H20O3	74300	188.141	187.134	NEG	-H	0.6	21.8	22.13	69.7	Yes	22.13_187.1333m/z
2-AMINOBUT-2-ENOATE	C4H7NO2	6971063	101.048	102.054	POS	+H	-0.977797	4.76	4.56	98.6	Yes	4.59_102.0549m/z
3(4-HYDROXYPHENYL)LACTATE	C9H10O4	9548580	182.058	181.052	NEG	-H	-2.19706	12.5	12.52	90.3	Yes	12.50_200.0680n
4-GUANIDINO-BUTANOATE	C5H11N3O2	25200642	145.085	146.091	POS	+H	-6	6.15	6.07	91.4	Yes	6.14_146.0924m/z
5-AMINOPENTANOATE	C5H11NO2	6992101	117.079	118.087	POS	+H	2.9	5.32	5.14	98.3	Yes	5.10_100.0526n
ARGININE	C6H14N4O2	6322	174.112	175.118	POS	+H	-6	4.33	4.32	96.5	Yes	4.45_175.1188m/z
AZELAIC ACID	C9H16O4	2266	188.105	187.098	NEG	-H	0.4	20.6	20.87	97.2	Yes	20.84_187.0973m/z
CITRULLINE	C6H13N3O3	9750	175.096	174.089	NEG	-H	5.7	4.77	4.67	89.8	Yes	4.70_174.0880m/z
CREATINE	C4H9N3O2	586	131.069	132.076	POS	+H	-4.8	5.44	5.27	90.6	Yes	5.24_132.0768m/z
CREATININE	C4H7N3O	588	113.059	114.066	POS	+H	-5.4	5.96	5.98	91.2	Yes	6.01_114.0661m/z
D-PANTOTHENIC ACID	C9H17NO5	6613	219.111	220.117	POS	+H	-4.6	10.74	10.75	94.8	Yes	10.74_219.1105n
DEOXYCHOLIC ACID	C24H40O4	222528	392.293	391.285	NEG	-H	0.1	25.4	25.69	74.5	Yes	25.66_392.2917n
ELAIDIC ACID	C18H34O2	637517	282.256	281.248	NEG	-H	-0.7	26.1	26.4	90	Yes	26.40_281.2481m/z
GAMMA-AMINOBUTYRIC ACID	C4H9NO2	119	103.063	104.07	POS	+H	-1.1797	4.81	4.77	83.5	Yes	4.81_104.0705m/z
GLUCURONIC ACID	C6H10O7	94715	194.043	193.036	NEG	-H	2.9	4.59	4.61	93	Yes	5.05_193.0721m/z
GLUTAMIC ACID	C5H9NO4	33032	147.053	146.047	NEG	-H	5	4.62	4.57	99	Yes	4.56_147.0522n
GLUTAMINE	C5H10N2O3	5961	146.069	147.077	POS	+H	5	4.62	4.61	93.5	Yes	4.77_147.0773m/z
GLYCOCHOLATE	C26H43NO6	10140	465.309	464.303	NEG	-H	2.4	24.1	24.49	70	Yes	24.54_464.3007m/z
GUANOSINE	C10H13N5O5	135398635	283.092	284.098	POS	+H	-3.9	8.05	7.95	87.2	Yes	7.96_284.0983m/z
GUANOSINE 5'-MONOPHOSPHATE	C10H14N5O8P	821952	363.058	364.064	POS	+H	-4.2	5.5	5.66	91	Yes	5.19_364.0634m/z
HOMOSERINE	C4H9NO3	99289	119.058	120.065	POS	+H	-1.68532	4.59	4.55	90.6	Yes	4.56_120.0653m/z
LEUKOTRIENE B4	C20H32O4	5280492	336.23	335.222	NEG	-H	-3.5	25	25.31	77.3	Yes	25.31_335.2201m/z
LL-2,6-DIAMINOHEPTANEDIOATE	C7H14N2O4	1549100	190.095	191.102	POS	+H	-1.6	4.25	4.19	85.7	Yes	4.84_191.1026m/z
LYSINE	C6H14N2O2	5962	146.106	147.112	POS	+H	-5.3	4.16	4.08	99.3	Yes	4.10_129.0788n
N ALPHA-ACETYL-L-LYSINE	C8H16N2O3	92907	188.116	189.123	POS	+H	-1.5	5.32	5.27	94.6	Yes	5.22_189.1231m/z
N-ACETYL-L-PHENYLALANINE	C11H13NO3	101184	207.09	206.082	NEG	-H	5.7	19.51	19.76	96.8244	Yes	19.76_206.0819m/z
N-ACETYLPUTRESCINE	C6H14N2O	122356	130.111	131.118	POS	+H	-0.9	5.86	5.68	98.7	Yes	5.28_113.0840n
NORDEOXYCHOLIC ACID	C23H38O4	193905	378.277	379.283	POS	+H	-3.1	24.74	24.83	89	Yes	25.95_379.2817m/z
PALMITOLEIC ACID	C16H30O2	445638	254.225	253.217	NEG	-H	-3	25.7	26.03	98	Yes	26.01_253.2167m/z
PHENYL ACETATE	C8H8O2	31229	136.052	135.045	NEG	-H	-0.9	20.2	20.27	99.3	Yes	20.28_135.0444m/z
PHENYLALANINE	C9H11NO2	6140	165.079	164.072	NEG	-H	4.8	9.68	9.81	97.5	Yes	9.78_164.0712m/z
PIPECOLINIC ACID	C6H11NO2	736316	129.079	130.085	POS	+H	-4.4	6.93	6.78	92	Yes	6.76_130.0863m/z
SPERMIDINE	C7H19N3	1102	145.158	146.165	POS	+H	-3.8	3.38	3.39	96.8	Yes	3.50_128.1313n
SPHINGANINE	C18H39NO2	91486	301.298	302.301	POS	+H	-1.77195	23.71	23.82	94.1	Yes	24.29_302.3048m/z
SUBERIC ACID	C8H14O4	10457	174.089	173.082	NEG	-H	1.2	19.1	19.23	77.4	Yes	19.28_173.0813m/z
TAUROCHOLIC ACID	C26H45NO7S	21124703	515.292	516.296	POS	+H	-5.8	21.74	21.69	93.5	Yes	21.66_516.2983m/z
THREONINE	C4H9NO3	6288	119.058	120.065	POS	+H	-4.5	4.6	4.55	90.6	Yes	4.56_120.0653m/z
TRYPTOPHAN	C11H12N2O2	6305	204.09	205.096	POS	+H	-4	12.12	12.26	93.1	Yes	12.53_205.0470m/z
TYRAMINE	C8H11NO	5610	137.084	138.09	POS	+H	0.342361	7.39	7.31	94	Yes	7.36_138.0914m/z
VALINE	C5H11NO2	6287	117.079	118.086	POS	+H	-4	5.51	5.37	97.8	Yes	5.10_100.0526m/z
L2 Annotations
Name	Formula	PubChemID	Neutral Mass (Da)	Found Mass (Da)	ESI Mode	Adduct	Mass Error (ppm)	Fragmentation Score	Retention Time (Min)	Isotope Similarity (%)	Library	Compound
(¬±)-2-Hydroxy-4-(methylthio)butanoic acid	C5H10O3S	11427	150.035	149.027	NEG	M-H	-5.77145	60.9	12.7055	96.2588	HMDB	12.71_149.0269m/z
(¬±)-Enterolactone	C18H18O4	10424761	298.121	297.114	NEG	M-H	1.6625	65.7	23.021	92.5589	METLIN	23.02_297.1137m/z
(¬±)9-HpODE	C18H32O4	5282856	312.23	311.221	NEG	M-H	-6.2876	59.5	23.9344	83.815	METLIN	23.93_311.2208m/z
(1S,2R)-3-oxo-2-pentylcyclopentane-1-hexanoic acid	C16H28O3	16061080	268.204	313.202	NEG	M+FA-H	0.989884	60.1	24.2614	84.8704	MMDB	24.26_313.2023m/z
(1S,2S)-3-oxo-2-pentylcyclopentane-1-butyric acid	C14H24O3	100988717	240.173	285.171	NEG	M+FA-H	-0.143326	52.1	23.8043	85.9829	MMDB	23.80_285.1707m/z
(2S)-1-[2-[[(2S)-Pyrrolidine-2-carbonyl]amino]acetyl]pyrrolidine-2-carboxylic Acid	C12H19N3O4	3082260	269.138	314.135	NEG	M+FA-H	-1.3463	59.2	15.7552	93.5602	HMDB	15.76_314.1354m/z
(R)-(+)-2-Pyrrolidone-5-carboxylic acid	C5H7NO3	439685	129.043	130.05	POS	M+H, M+NH4	-0.228784	55.7	4.57283	96.8511	METLIN	4.57_129.0426n
(R)-4'-phosphopantetheine	C11H21N2O7PS-2	115254	356.081	355.088	NEG	M-H2O-H, M-H	2.0822	50.7	4.56077	90.9435	MMDB	4.56_356.0815n
(S)-5,7-Dihydroxy-6-prenylflavanone	C20H20O4	480763	324.136	369.134	NEG	M+FA-H	-1.84468	46.9	24.6387	92.1396	HMDB	24.64_369.1338m/z
1-hydroxylimonen-2-one	C10H16O2	24883459	168.115	213.113	NEG	M+FA-H	-3.20719	47.3	22.1452	90.4462	MMDB	22.15_213.1127m/z
1-Piperidinecarboxaldehyde	C6H11NO	17429	113.084	158.082	NEG	M+FA-H	-6.56515	82.9	17.063	95.3003	HMDB	17.06_158.0815m/z
1,11-Undecanedicarboxylic acid	C13H24O4	10458	244.167	243.16	NEG	M-H	-2.06354	74.7	23.8599	89.8907	METLIN	23.86_243.1597m/z
12-Ketodeoxycholic acid	C24H38O4	3080612	390.275	413.264	POS	M+H, M+Na	-3.91279	42	25.5728	95.473	HMDB	25.57_390.2755n
12-Ketodeoxycholic acid	C24H38O4	3080612	390.277	435.274	NEG	M+FA-H	-4.37394	58.1	25.4692	82.4642	HMDB	25.47_435.2735m/z
12alpha-hydroxy-3-oxo-5beta-cholan-24-oic Acid	C24H38O4	160738	390.277	389.269	NEG	M-H	-2.68682	79.6	25.5129	94.3945	HMDB	25.51_389.2687m/z
13,14-Dihydro-15-keto-20-ethyl prostaglandin f2alpha	C22H38O5	5283039	354.241	363.253	NEG	M-H2O-H	-2.99589	64.7	24.2836	91.3456	HMDB	24.28_363.2529m/z
16-Hydroxypregnenolone	C21H32O3	4092289	332.235	377.232	NEG	M+FA-H	-4.20268	47	24.1083	98.5151	HMDB	24.11_377.2320m/z
1b,3a,7b-Trihydroxy-5b-cholanoic acid	C24H40O6	5283872	424.282	405.264	NEG	M-H2O-H, M-H	-1.97536	70.1	24.7812	90.1322	HMDB	24.78_424.2817n
2-Acetolactate	C5H8O4	13696363	132.042	131.034	NEG	M-H	-6.42325	84.4	9.38083	94.4326	MMDB	9.38_131.0341m/z
2-Aminobenzenesulfonic acid	C6H7NO3S	6926	173.015	218.013	NEG	M+FA-H	-1.77249	69	10.8993	91.4786	HMDB	10.90_218.0126m/z
2-Hydroxycinnamic acid	C9H8O3	637540	164.047	165.054	POS	M+H	-1.70566	64.9	12.5117	95.2209	METLIN	12.51_165.0543m/z
2-O-Methylascorbic acid	C7H10O6	54726398	190.048	235.046	NEG	M+FA-H	-1.94158	74.8	4.87342	91.3057	HMDB	4.87_235.0456m/z
2-Oxo-1-pyrrolidinepropionate	C7H11NO3	3146688	157.074	202.072	NEG	M+FA-H	-1.49857	77.2	7.84697	97.0298	MMDB	7.85_202.0719m/z
2-Piperidinone	C5H9NO	601952	180.126	100.076	POS	M+H	0.639153	54.2	5.10073	95.9993	HMDB	5.10_100.0758m/z
2,5-Anhydro-D-mannose	C6H10O5	11116353	162.053	207.05	NEG	M+FA-H	-4.41206	67.6	5.38772	96.2579	HMDB	5.39_207.0503m/z
2'-O-Methyladenosine	C11H15N5O4	102213	281.112	282.118	POS	M+H	-6.60113	59.7	5.17298	96.3726	HMDB	5.17_282.1178m/z
2',5'-Dideoxyadenosine	C10H13N5O2	65166	235.107	280.104	NEG	M+FA-H	-5.75325	72.3	5.18957	93.991	HMDB	5.19_280.1038m/z
20-Oxo-leukotriene E4	C23H35NO6S	53481512	453.219	498.22	NEG	M+FA-H	6.84046	73.9	18.2099	94.4509	HMDB	18.21_498.2198m/z
24-Nor Ursodeoxycholic Acid	C23H38O4	192254	378.277	423.274	NEG	M+FA-H	-3.23272	57.9	23.8411	95.0669	HMDB	23.84_423.2740m/z
3-(N-morpholino)propanal	C7H13NO2	11105482	143.095	188.092	NEG	M+FA-H	-4.81387	66.6	11.6082	94.8575	MMDB	11.61_188.0921m/z
3-Amino-L-tyrosine	C9H12N2O3	160450	196.085	241.083	NEG	M+FA-H	-1.26506	70.3	9.42605	98.5858	HMDB	9.43_241.0827m/z
3-Cresotinic acid	C8H8O3	6738	152.047	151.039	NEG	M-H	-4.46972	93.4	17.063	95.3511	METLIN	17.06_151.0394m/z
3-Hydroxy-4-butanolide	C10H16O8	72569818	264.085	309.084	NEG	M+FA-H	6.70675	52.3	4.85487	94.0432	HMDB	4.85_309.0845m/z
3-Icosa-5,8,11,14-tetraen-2-yloxypropane-1,2-diol	C23H40O3	6483057	364.298	387.287	POS	M+Na	-0.194921	52.7	25.5991	95.0275	HMDB	25.60_387.2869m/z
3-Methylazelaic acid	C10H18O4	22450170	202.121	201.113	NEG	M-H	-1.21701	78.6	21.9357	98.7879	HMDB	21.94_201.1130m/z
3-Methylgallic acid 5-sulfate	C8H10O8S	124202112	263.994	265.001	NEG	M-H	-6.39455	57.3	15.313	87.3974	HMDB	15.31_265.0007m/z
3a,7a,12a,19-Tetrahydroxy-5b-cholanoic acid	C24H40O6	5283905	424.281	423.274	NEG	M-H, M+FA-H	-2.89348	42	24.4282	97.3654	HMDB	24.43_424.2813n
3a,7a,12a,19-Tetrahydroxy-5b-cholanoic acid	C24H40O6	5283905	424.281	423.274	NEG	M-H, M+FA-H	-2.78313	41.6	24.2196	95.6625	HMDB	24.22_424.2813n
4-[(2,4-Dihydroxy-3,3-dimethylbutanoyl)amino]butanoic acid	C10H19NO5	101981532	504.2	232.119	NEG	M-H	-1.79403	65.1	13.8825	96.0722	HMDB	13.88_232.1186m/z
4-Amino-2-methylenebutanoic acid	C5H9NO2	5318003	115.063	116.07	POS	M+H	-4.18523	65.1	4.67027	95.4529	HMDB	4.67_116.0701m/z
4-Amino-5-ethylthiophene-3-carboxylic acid	C7H9NO2S	13286155	171.035	216.033	NEG	M+FA-H	-3.2221	70.7	16.4616	93.8725	HMDB	16.46_216.0331m/z
4-Androstenediol	C19H30O2	136297	290.225	313.216	POS	M+Na	6.03517	48.5	25.0761	92.1145	HMDB	25.08_313.2156m/z
4-Coumaryl alcohol	C9H10O2	5280535	150.067	195.066	NEG	M-H, M+FA-H	-4.9216	79.1	20.2975	97.2939	HMDB	20.30_150.0673n
4-Hydroxyproline galactoside	C11H19NO8	156908032	293.111	292.104	NEG	M-H	0.344563	68.1	5.24807	97.1622	HMDB	5.25_292.1039m/z
4-Methylbenzoic acid	C8H8O2	7470	136.052	137.06	POS	M+H	-1.04961	63.8	20.3002	95.665	HMDB	20.30_137.0596m/z
4-O-(beta-L-arabinofuranosyl)-(2S,4S)-4-hydroxyproline	C10H17NO7	71768129	263.101	262.093	NEG	M-H	-2.47887	69.5	4.78992	90.9343	MMDB	4.79_262.0926m/z
4'-Methylepicatechin 3'-sulfate	C16H16O9S	71579211	384.052	365.033	NEG	M-H2O-H	-0.438981	45.6	18.6662	87.5324	HMDB	18.67_365.0335m/z
5-Acetamidovalerate	C7H13NO3	21145042	158.082	158.081	NEG	M-H	-5.02283	63.9	14.002	95.8322	HMDB	14.00_158.0815m/z
5-Chloro-2'-deoxyuridine	C9H11ClN2O5	65510	262.036	261.029	NEG	M-H	1.6565	62	15.6717	70.1948	HMDB	15.67_261.0288m/z
5-Hydroxy-L-tryptophan	C11H12N2O3	144	220.085	221.092	POS	M+H	1.10514	58.5	7.56088	98.6596	MMDB	7.56_221.0923m/z
5-Hydroxy-L-tryptophan	C11H12N2O3	144	220.085	219.077	NEG	M-H	-2.28482	79.1	12.6741	96.1968	MMDB	12.67_219.0770m/z
5,7,24(28)-Ergostatrienol	C28H44O	46173808	396.339	441.336	NEG	M+FA-H	-3.23054	49.3	26.6826	86.7091	MMDB	26.68_441.3361m/z
5'-Amino-5'-deoxyadenosine	C10H14N6O3	9816781	266.113	247.093	NEG	M-H2O-H	-6.68674	72.8	4.85487	90.5411	HMDB	4.85_247.0931m/z
6-deoxy-6-sulfoglucono-1,5-lactone	C6H10O8S	92136126	242.01	287.008	NEG	M+FA-H	-1.09282	46.2	18.2295	88.9633	MMDB	18.23_287.0076m/z
6-Ethylchenodeoxycholic acid	C26H44O4	124203350	420.324	465.321	NEG	M+FA-H	-3.24506	59.6	25.2352	98.5353	HMDB	25.24_465.3208m/z
6-Hydroxy-1H-indole-3-acetamide	C10H10N2O2	286538	190.074	235.073	NEG	M+FA-H	0.391613	82.8	9.9134	95.5344	HMDB	9.91_235.0725m/z
6-Methoxy-8-hydroxyisocoumarin-3-carboxylic acid	C11H8O6	15434373	236.032	217.014	NEG	M-H2O-H	0.250415	69.5	12.7007	89.9327	MMDB	12.70_217.0143m/z
7-Ketodeoxycholic acid	C24H38O5	188292	406.272	407.277	POS	M+H	-5.43815	58.1	24.7369	99.0041	MMDB	24.74_407.2770m/z
7-Ketodeoxycholic acid	C24H38O5	188292	406.272	451.269	NEG	M+FA-H	-1.91613	72.7	24.7459	92.3312	MMDB	24.75_451.2693m/z
7-Methylguanosine	C11H16N5O5+	135445750	298.115	279.096	NEG	M-H2O-H	-4.06844	53.7	7.30917	96.2421	HMDB	7.31_279.0961m/z
7a,12a-Dihydroxy-3-oxo-4-cholenoic acid	C24H36O5	5283996	404.256	385.239	NEG	M-H2O-H	0.277391	65.1	25.3432	85.0037	HMDB	25.34_385.2385m/z
7a,12b-dihydroxy-5b-Cholan-24-oic acid	C24H40O4	5283838	392.293	437.29	NEG	M+FA-H	-2.81278	74.5	24.9794	98.5374	HMDB	24.98_437.2898m/z
8-Hydroxyoctanoate	C8H16O3	69820	160.11	159.102	NEG	M-H	-5.85997	49.1	20.8856	92.9955	HMDB	20.89_159.1017m/z
9,10-Epoxy-18-hydroxy-octadecanoic acid	C18H34O4	9818312	314.246	313.237	NEG	M-H	-4.45392	56.9	24.1636	97.3518	HMDB	24.16_313.2370m/z
9,10-Epoxyoctadecanoic acid	C18H34O4	15868	298.251	295.227	NEG	M-H2O-H	-2.6078	68.4	25.2887	89.0571	HMDB	25.29_295.2270m/z
9,10,13-TriHOME	C18H34O5	5282965	330.241	329.233	NEG	M-H	-0.777881	63.6	23.136	97.0732	HMDB	23.14_329.2331m/z
9,10,13-Trihydroxystearic acid	C18H36O5	45359277	332.256	331.248	NEG	M-H	-2.40108	53.8	23.8974	81.6276	HMDB	23.90_331.2482m/z
Acetyl-DL-Leucine	C8H15NO3	1241420	173.105	196.094	POS	M+H, M+Na	-1.41274	55.4	17.9978	93.8288	METLIN	18.00_173.1049n
Acetyl-L-tyrosine	C11H13NO4	68310	223.084	222.077	NEG	M-H	-2.22321	77.7	14.7297	95.5259	METLIN	14.73_222.0767m/z
Aflatoxin Q1	C17H12O7	104757	328.058	309.04	NEG	M-H2O-H	-0.707727	71.1	16.386	85.3404	HMDB	16.39_309.0402m/z
Alanylhydroxyproline	C8H14N2O4	20190533	202.095	201.088	NEG	M-H	-2.49818	78.8	5.05325	95.9734	HMDB	5.05_201.0876m/z
Allocholic acid	C24H40O5	160636	408.286	407.279	NEG	M-H, M+FA-H	-3.00811	56.8	25.0587	92.3267	METLIN	25.06_408.2863n
Aminodextran	C18H33NO16	129628205	519.18	564.181	NEG	M+FA-H	5.55034	63.8	5.2284	94.0454	HMDB	5.23_564.1810m/z
Amoxicilloyl	C17H23N3O5S	73427315	381.138	362.12	NEG	M-H2O-H, M+FA-H	5.63198	80.8	5.0339	91.1793	HMDB	5.03_381.1380n
Anthranilic acid	C7H7NO2	227	137.048	138.055	POS	M+H	0.0365169	59.3	15.4435	92.0056	METLIN	15.44_138.0550m/z
AS-I toxin	C15H26N4O8	3035206	445.221	371.157	NEG	M-H2O-H	-1.21449	82.7	14.865	94.6961	MMDB	14.86_371.1567m/z
Asparaginyl-Phenylalanine	C13H17N3O4	11471482	279.122	280.129	POS	M+H	-2.37394	56.1	11.9043	95.971	HMDB	11.90_280.1285m/z
Asparaginyl-Phenylalanine	C13H17N3O4	11471482	279.122	278.114	NEG	M-H	-1.86543	58.9	11.8398	90.5153	HMDB	11.84_278.1141m/z
Asparaginyl-Tyrosine	C13H17N3O5	14389221	295.117	296.123	POS	M+H	-3.02935	56.4	7.944	95.6402	HMDB	7.94_296.1232m/z
Aspartyl-Arginine	C10H19N5O5	11500504	307.149	270.12	NEG	M-H2O-H	-1.34896	68.8	5.3084	91.8697	HMDB	5.31_270.1204m/z
Aspartyl-L-proline	C9H14N2O5	170612	230.09	231.098	POS	M+H	3.59998	45.4	6.7732	94.1086	HMDB	6.77_231.0984m/z
Aspartyl-Proline	C9H14N2O5	170612	230.09	211.072	NEG	M-H2O-H	-1.41767	53.9	13.7764	98.4767	HMDB	13.78_211.0721m/z
Aspartyl-Threonine	C8H14N2O6	64896714	234.085	235.093	POS	M+H	1.13462	49.8	4.69762	95.1228	HMDB	4.70_235.0927m/z
beta-maltose	C12H22O11	439186	342.116	341.108	NEG	M-H	-1.53693	67.6	4.84842	97.0578	MMDB	4.85_341.1084m/z
Bile acid	C24H40O5	221493	408.288	453.285	NEG	M+FA-H	-1.0808	53.6	22.2595	98.7157	HMDB	22.26_453.2853m/z
Caftaric acid	C13H12O9	6440397	312.048	293.03	NEG	M-H2O-H	-1.30395	50.3	19.8217	94.7678	HMDB	19.82_293.0299m/z
Caproic acid	C6H12O2	8892	116.084	117.091	POS	M+H	-2.36188	64.1	21.0664	95.6345	HMDB	21.07_117.0907m/z
Carbocyclic thromboxane A2	C22H36O3	5311387	348.266	393.264	NEG	M+FA-H	-0.950883	54.4	24.6387	92.9852	HMDB	24.64_393.2643m/z
CDP-Ethanolamine	C11H20N4O11P2	123727	446.06	491.056	NEG	M+FA-H	-6.65578	72.3	20.2401	88.1004	MMDB	20.24_491.0556m/z
Cholic acid	C24H40O5	221493	408.287	407.28	NEG	M-H, M+FA-H	-1.81081	69.5	23.6326	92.6133	METLIN	23.63_408.2868n
Cholylaspartic acid	C28H45NO8	85070934	523.315	522.308	NEG	M-H	1.13505	53.7	24.1266	96.0813	MMDB	24.13_522.3078m/z
Cholylcitrulline	C30H51N3O7	156963130	565.373	564.364	NEG	M-H	-2.31191	56.1	23.9977	91.8597	MMDB	24.00_564.3641m/z
Cholylglutamic acid	C29H47NO8	85155408	537.33	536.322	NEG	M-H	-1.53147	57	24.1821	98.7621	MMDB	24.18_536.3221m/z
Chrysin	C15H10O4	5281607	254.058	255.065	POS	M+H	-1.89986	47.4	22.2625	90.4514	METLIN	22.26_255.0647m/z
Cinnamic acid	C9H8O2	444539	148.052	166.086	POS	M+H, M+NH4	-1.75283	49.6	9.78613	97.8834	HMDB	9.79_148.0522n
Cinnamic acid	C9H8O2	444539	148.052	147.044	NEG	M-H	-5.41912	45.9	9.7975	98.9207	MMDB	9.80_147.0444m/z
Cis-1,2-dihydroxycyclohexa-3,5-diene-1-carboxylate	C7H8O4	440414	156.042	137.023	NEG	M-H2O-H	-6.25583	68.8	14.7767	95.0445	MMDB	14.78_137.0234m/z
cis-12-Octadecenoic Acid methyl ester	C19H36O2	12963317	296.272	297.278	POS	M+H	-2.45895	86.2	26.2573	98.376	METLIN	26.26_297.2781m/z
cis-7-Hexadecenoic Acid	C16H30O2	543268	254.225	255.231	POS	M+H	-1.63199	68	25.9933	84.5565	METLIN	25.99_255.2314m/z
cis-9,10-Epoxystearic acid	C18H34O3	15868	298.251	321.24	POS	M+Na	0.385971	65.6	25.3634	94.3842	METLIN	25.36_321.2401m/z
Coniferaldehyde	C10H10O3	5280536	178.063	179.07	POS	M+H	-0.869564	54	20.3262	99.0123	HMDB	20.33_179.0701m/z
Coumarinic acid	C9H8O3	5280841	164.047	165.054	POS	M+H	-3.56831	44.7	23.5095	90.8954	HMDB	23.51_165.0540m/z
Cucurbic acid	C12H20O3	6123064	212.141	257.139	NEG	M+FA-H	-1.55654	60.5	22.2595	87.9804	HMDB	22.26_257.1391m/z
CYTOCHALASIN E	C28H33NO7	5458385	495.222	518.243	POS	M+H, M+Na	-6.74519	49.7	14.7678	82.2645	METLIN	14.77_495.2224n
Cytosine	C4H5N3O	597	111.043	112.05	POS	M+H	-0.848274	43.4	5.10502	97.561	HMDB	5.11_112.0504m/z
D-(+)-Cellobiose	C12H22O11	439178	342.116	365.104	POS	M+Na	-3.56068	62.3	4.64257	97.4089	METLIN	4.64_365.1042m/z
D-Ala-D-Ala	C6H12N2O3	5460362	160.085	159.077	NEG	M-H	-4.49624	48.7	4.82875	94.751	METLIN	4.83_159.0768m/z
D-altro-D-manno-Heptose	C7H14O7	245622	210.073	191.056	NEG	M-H2O-H, M-H	-2.69292	45	5.15057	92.6908	HMDB	5.15_210.0734n
D-Aspartic acid	C4H7NO4	83887	133.038	132.029	NEG	M-H	-6.01505	92.1	4.49858	96.2692	MMDB	4.50_132.0294m/z
D-Ribulose	C5H10O5	151261	150.053	149.045	NEG	M-H	-4.24205	73.5	5.05325	97.6365	HMDB	5.05_149.0449m/z
Deoxyadenosine	C10H13N5O3	636	251.102	296.099	NEG	M+FA-H	-5.82596	75.7	4.85487	94.8711	MMDB	4.85_296.0986m/z
Deoxycholic acid	C24H40O4	222528	392.292	391.284	NEG	M-H, M+FA-H	-2.56805	89.1	25.6625	90.4589	METLIN	25.66_392.2917n
Deoxycholylalanine	C27H45NO5	156963138	463.33	508.326	NEG	M+FA-H	-3.26097	61.3	24.3921	96.0408	HMDB	24.39_508.3265m/z
Deoxycholylcitrulline	C30H51N3O6	156963146	549.378	548.37	NEG	M-H	-1.76162	56.4	24.6749	70.185	MMDB	24.67_548.3695m/z
Deoxycholylglutamic acid	C29H47NO7	86114501	521.335	520.327	NEG	M-H	-1.73075	56.9	24.8251	98.0143	MMDB	24.83_520.3271m/z
Deoxyribose	C5H10O4	5460005	134.058	133.05	NEG	M-H	-5.43783	74.4	6.08252	99.3104	MMDB	6.08_133.0499m/z
Difructose anhydride III	C12H20O10	134688406	324.106	369.103	NEG	M+FA-H	-1.39763	92.9	4.87342	96.2633	HMDB	4.87_369.1034m/z
Dihomolinoleic acid	C18H32O2	5280581	306.256	281.247	POS	M+H	-2.45338	59.6	24.3013	95.6436	MMDB	24.30_281.2468m/z
Dihydroxystearic acid	C18H36O4	89377	316.261	315.252	NEG	M-H	-5.37738	42.9	24.266	97.1751	HMDB	24.27_315.2524m/z
Dillanol	C18H12O5	85859469	308.068	353.066	NEG	M+FA-H	-0.600207	57.2	24.6387	99.3288	HMDB	24.64_353.0665m/z
DL-o-Tyrosine	C9H11NO3	91482	181.074	182.081	POS	M+H	-0.694059	47.5	8.66767	87.6135	METLIN	8.67_182.0810m/z
DL-o-Tyrosine	C9H11NO3	91482	181.074	180.066	NEG	M-H	-2.72504	87.3	8.67462	94.8232	METLIN	8.67_180.0661m/z
Docosadienoic acid	C22H40O2	53741802	336.303	381.3	NEG	M+FA-H	-2.12632	69.2	26.5286	79.0492	HMDB	26.53_381.3003m/z
Ellagic acid arabinoside	C19H14O12	101757026	434.049	433.043	NEG	M-H	4.80713	89.8	13.2527	89.2196	HMDB	13.25_433.0433m/z
Estriol-16-Glucuronide	C24H32O9	122281	464.205	509.2	NEG	M+FA-H	-5.42794	47.7	14.3739	92.0373	HMDB	14.37_509.2003m/z
Estrone	C18H22O2	5870	270.162	271.169	POS	M+H	0.206865	71.6	24.8019	95.5914	MMDB	24.80_271.1693m/z
Ethyl levulinate	C7H12O3	10883	144.079	189.076	NEG	M+FA-H	-4.1696	64.8	13.0103	91.9922	HMDB	13.01_189.0762m/z
Farnesyl acetone	C18H30O	1711945	262.23	263.236	POS	M+H	-2.10655	50.2	24.2838	95.3099	METLIN	24.28_263.2364m/z
gamma-Glutamylglutamic acid	C10H16N2O7	92865	276.096	277.104	POS	M+H	2.68945	61.7	4.90107	95.0216	HMDB	4.90_277.1038m/z
gamma-L-Glutamyl-L-pipecolic acid	C11H18N2O5	69247902	258.122	257.114	NEG	M-H	-0.0787192	62.4	7.41653	96.9744	HMDB	7.42_257.1143m/z
GDP-alpha-D-mannuronate	C16H20N5O17P2-3	135398575	616.033	615.028	NEG	M-H	4.35222	55.5	24.0897	79.7492	MMDB	24.09_615.0283m/z
Glutaminylproline	C10H17N3O4	11736661	243.122	244.129	POS	M+H	-0.956785	48.7	6.82837	94.1155	HMDB	6.83_244.1289m/z
Glutaminylproline	C10H17N3O4	11736661	243.122	288.12	NEG	M+FA-H	-2.36272	64.5	5.34823	87.7988	HMDB	5.35_288.1195m/z
Glutamylglycine	C7H12N2O5	100099	204.075	203.067	NEG	M-H	-2.13645	62.8	4.69577	92.7978	HMDB	4.70_203.0669m/z
Glutamylhydroxyproline	C10H16N2O6	25227055	260.101	259.093	NEG	M-H	-1.07534	83	5.17007	98.0991	HMDB	5.17_259.0933m/z
Glutamylserine	C8H14N2O6	22844748	234.085	279.072	NEG	M-H2O-H, M+FA-H	-2.04372	36.8	5.52972	97.0875	HMDB	5.53_234.0847n
Gly Phe	C11H14N2O3	92953	222.1	223.107	POS	M+H	-1.99088	51.3	12.0552	95.0139	METLIN	12.06_223.1073m/z
Glycohyocholic acid	C26H43NO6	71361462	465.309	464.301	NEG	M-H	-2.33139	50	24.5414	92.8868	HMDB	24.54_464.3007m/z
Glycyl-Glutamate	C7H12N2O5	306108	204.075	205.082	POS	M+H	1.37875	66.9	4.73753	95.5464	HMDB	4.74_205.0822m/z
Glycyl-Lysine	C8H17N3O3	3080576	203.127	204.134	POS	M+H	-2.83921	48.4	4.0128	95.3024	HMDB	4.01_204.1337m/z
Glycyl-Threonine	C6H12N2O4	111257	176.08	177.087	POS	M+H	1.74363	59.7	4.6564	93.3556	HMDB	4.66_177.0873m/z
Glycyl-Tryptophan	C13H15N3O3	92181	261.111	260.104	NEG	M-H	-1.22095	69.8	15.6185	91.3709	HMDB	15.62_260.1037m/z
Glycylhydroxyproline	C7H12N2O4	11862108	188.08	233.078	NEG	M+FA-H	-2.00714	52.9	4.67627	91.7081	HMDB	4.68_233.0775m/z
Glycylleucine	C8H16N2O3	102468	188.116	187.108	NEG	M-H	-2.6755	67.3	9.57313	95.8567	MMDB	9.57_187.1083m/z
Hexylresorcinol	C12H18O2	3610	194.131	195.138	POS	M+H	0.0930775	64.6	25.6909	88.1898	HMDB	25.69_195.1380m/z
His Ile Ile	C18H31N5O4	145455875	381.238	382.243	POS	M+H	-5.0579	49.1	12.5834	89.6236	METLIN	12.58_382.2430m/z
Histidinyl-Proline	C11H16N4O3	152322	252.122	233.104	NEG	M-H2O-H	-0.80172	69.5	11.2635	96.6949	HMDB	11.26_233.1042m/z
Histidylisoleucine	C12H20N4O3	9900065	268.154	249.135	NEG	M-H2O-H	-1.04697	73.2	9.67233	94.8189	HMDB	9.67_249.1354m/z
Histidylphenylalanine	C15H18N4O3	152198	302.138	283.12	NEG	M-H2O-H	-1.67879	77.3	13.1108	97.7301	HMDB	13.11_283.1195m/z
Histidyltyrosine	C15H18N4O4	435685	318.133	299.115	NEG	M-H2O-H	0.284859	59.7	9.13498	95.0683	HMDB	9.13_299.1151m/z
Hydroxyprolyl-Gamma-glutamate	C10H17N3O5	131750768	259.117	304.115	NEG	M+FA-H	-0.896944	74.8	5.0139	88.6687	HMDB	5.01_304.1148m/z
Hydroxyprolyl-Proline	C10H16N2O4	61156945	228.111	227.104	NEG	M-H	0.869116	62.7	13.8043	93.0369	HMDB	13.80_227.1039m/z
Imidazoleacetic acid	C5H6N2O2	96215	126.043	127.05	POS	M+H	-0.837579	58	5.16862	94.3427	METLIN	5.17_127.0501m/z
Imidazolepropionic acid	C6H8N2O2	70630	140.059	141.066	POS	M+H	1.71813	59.2	5.62295	97.5934	HMDB	5.62_141.0661m/z
Imidazolepropionic acid	C6H8N2O2	70630	140.059	139.05	NEG	M-H	-6.02926	80	6.49415	93.7845	HMDB	6.49_139.0505m/z
Indolelactic acid	C11H11NO3	53700591	205.074	228.06	POS	M+H, M+Na	-0.375111	70.8	19.1945	85.8295	METLIN	19.19_205.0738n
Indolylacryloylglycine	C13H12N2O3	5370648	244.085	225.067	NEG	M-H2O-H	-1.2235	69.2	20.6998	90.8486	HMDB	20.70_225.0667m/z
Inosine 2'-phosphate	C10H13N4O8P	136025255	348.047	329.03	NEG	M-H2O-H	3.47609	53.8	19.7828	72.468	HMDB	19.78_329.0305m/z
Inosinic acid	C10H13N4O8P	135398640	348.047	329.031	NEG	M-H2O-H	3.56889	60.2	22.786	96.5214	MMDB	22.79_329.0305m/z
Isohomovanillic acid	C9H10O4	160562	182.058	163.039	NEG	M-H2O-H	-4.50653	75.9	12.4784	96.6249	HMDB	12.48_163.0392m/z
isoleucine glutamate	C11H20N2O6	129650934	276.132	257.114	NEG	M-H2O-H	-0.995054	56.8	8.09548	98.3908	HMDB	8.10_257.1140m/z
Isoleucyl-Leucine	C12H24N2O3	7019083	244.179	243.171	NEG	M-H	-1.55035	52.7	14.2028	96.3757	HMDB	14.20_243.1710m/z
Isothiocyanatobenzene	C7H5NS	7673	135.014	180.012	NEG	M+FA-H	-3.78633	45.4	20.1818	94.9738	HMDB	20.18_180.0120m/z
Kynurenic acid	C10H7NO3	3845	189.043	190.05	POS	M+H	0.542332	71.5	18.1282	90.1005	METLIN	18.13_190.0500m/z
L-4-hydroxyglutamic semialdehyde	C5H9NO4	440851	147.053	148.061	POS	M+H	0.984444	60.1	4.57283	98.8808	MMDB	4.57_148.0606m/z
L-beta-aspartyl-L-glutamic acid	C9H14N2O7	25207301	262.08	263.087	POS	M+H	-0.277767	54.7	4.88682	96.8848	HMDB	4.89_263.0873m/z
L-Formylkynurenine	C11H12N2O4	439788	236.08	235.072	NEG	M-H	-0.740814	68.7	9.15937	95.9908	HMDB	9.16_235.0723m/z
L-Glutamic acid	C5H9NO4	33032	147.052	146.045	NEG	M-H2O-H, M-H	-6.17366	73.7	4.56077	98.3576	MMDB	4.56_147.0522n
L-Leucyl-L- Alanine	C9H18N2O3	81721	202.132	203.139	POS	M+H	-0.985997	45.4	4.4887	93.3737	METLIN	4.49_203.1388m/z
L-Phenylalanine	C9H11NO2	6140	165.079	164.071	NEG	M-H	-2.99762	85.8	9.7755	95.8616	HMDB	9.78_164.0712m/z
L-Prolinylglycine	C7H12N2O3	45479568	174.1	217.083	NEG	M+FA-H	-2.84553	61.4	4.84842	95.8276	MMDB	4.85_217.0825m/z
L-rhamnofuranose	C6H12O5	11953811	164.068	163.06	NEG	M-H	-4.97339	52.9	5.40738	92.9725	MMDB	5.41_163.0604m/z
L-Valine, N-(2-hydroxy-3-butenyl)-	C9H17NO3	71342819	187.121	186.113	NEG	M-H	-1.78462	81.2	19.6468	98.9102	HMDB	19.65_186.1132m/z
Lactobionic acid	C12H22O12	7314	358.111	339.091	NEG	M-H2O-H	-6.2068	73.6	4.77108	91.5441	HMDB	4.77_339.0911m/z
Lithocholic acid glucuronide	C30H48O9	126511	552.33	533.309	NEG	M-H2O-H	-4.54085	47	25.3067	80.9307	HMDB	25.31_533.3095m/z
LysoPE(P-18:1(9Z)/0:0)	C23H46NO6P	154573336	463.306	462.299	NEG	M-H	-0.962715	67.5	25.7061	93.3136	HMDB	25.71_462.2986m/z
Mercaptosuccinic acid	C4H6O4S	6268	149.999	130.982	NEG	M-H2O-H	5.84197	80	3.79363	87.5132	HMDB	3.79_130.9817m/z
Methionine sulfoxide	C5H11NO3S	847	165.046	164.038	NEG	M-H	-6.07894	56.2	4.91325	88.9157	HMDB	4.91_164.0377m/z
Methyl linolenate	C19H32O2	5319706	292.24	293.246	POS	M+H	-4.00461	59.1	28.4539	87.2003	METLIN	28.45_293.2463m/z
Methyl oleate	C19H36O2	5364509	296.271	297.278	POS	M+H, M+NH4, M+Na	-2.3716	80.6	27.1278	94.1973	METLIN	27.13_296.2708n
Methylenolactocin	C11H16O4	363541	212.105	257.103	NEG	M+FA-H	-0.634161	67.8	19.5688	95.6674	MMDB	19.57_257.1029m/z
Methylimidazoleacetic acid	C6H8N2O2	75810	140.059	141.066	POS	M+H	0.395433	53.2	6.48023	96.7013	MMDB	6.48_141.0659m/z
Methylisopelletierine	C9H17NO	86786	155.131	200.129	NEG	M+FA-H	-2.51185	85	21.0018	97.217	HMDB	21.00_200.1288m/z
Mevinolinic acid	C24H38O6	64727	422.267	467.264	NEG	M+FA-H	-2.00654	62.3	24.2007	83.7312	MMDB	24.20_467.2642m/z
MG(22:6(4Z,7Z,10Z,13E,15E,19Z)-OH(17)/0:0/0:0)	C25H38O5	53480995	402.277	419.277	POS	M+H	-6.20429	50.7	24.4099	94.8822	HMDB	24.41_419.2766m/z
Muramic acid	C9H17NO7	441038	251.101	296.098	NEG	M+FA-H	-4.11062	54.2	5.1119	95.387	HMDB	5.11_296.0977m/z
N-(1-Deoxy-1-fructosyl)leucine	C12H23NO7	131752244	293.147	274.13	NEG	M-H2O-H	0.21349	56.2	19.8217	97.7714	HMDB	19.82_274.1297m/z
N-Acetyl-D-phenylalanine	C11H13NO3	74839	207.089	208.096	POS	M+H, M+Na	-2.44506	64.6	19.8004	90.9289	METLIN	19.80_207.0890n
N-acetyl-D-proline	C7H11NO3	719436	157.074	202.072	NEG	M+FA-H	-1.26692	68.6	7.24463	95.3959	MMDB	7.24_202.0719m/z
N-Acetyl-DL-homocysteine	C6H11NO3S	108348	177.046	222.044	NEG	M+FA-H	-2.41787	49.7	8.04758	96.8555	HMDB	8.05_222.0437m/z
N-Acetyl-DL-methionine	C7H13NO3S	6180	191.062	190.054	NEG	M-H	-2.99951	75.7	15.0577	95.065	METLIN	15.06_190.0538m/z
N-Acetyl-DL-tryptophan	C13H14N2O3	2002	246.1	269.089	POS	M+H, M+Na	-2.26872	52.1	20.1918	89.9334	METLIN	20.19_246.0999n
N-Acetyl-DL-tryptophan	C13H14N2O3	2002	246.1	245.094	NEG	M-H	4.52576	46.3	20.1426	92.239	METLIN	20.14_245.0943m/z
N-Acetyl-L-glutamic acid	C7H11NO5	70914	189.064	188.056	NEG	M-H	-3.055	62.9	7.64305	96.2477	METLIN	7.64_188.0559m/z
N-acetylaspartate	C6H9NO5	65065	175.048	174.04	NEG	M-H	-3.41991	86.3	6.19392	96.8614	METLIN	6.19_174.0402m/z
N-Acetylcadaverine	C7H16N2O	4477684	144.126	145.134	POS	M+H	0.0817108	70.3	7.1851	99.3623	METLIN	7.19_145.1336m/z
N-Acetylmannosamine	C8H15NO6	11096158	221.09	202.072	NEG	M-H2O-H	-2.29558	70.9	10.0022	94.505	HMDB	10.00_202.0716m/z
N-Acetylneuraminic acid	C11H19NO9	439197	309.106	290.088	NEG	M-H2O-H	-0.343271	74.9	5.34823	95.8109	MMDB	5.35_290.0880m/z
N-Acetylthreonine	C6H11NO4	152204	161.069	142.05	NEG	M-H2O-H	-6.8934	90.5	11.7399	97.0718	MMDB	11.74_142.0499m/z
N-alpha-Acetyl-L-lysine	C8H16N2O3	92907	188.116	187.108	NEG	M-H	-3.77527	69.4	6.27085	92.0436	MMDB	6.27_187.1081m/z
N-Carbamoylputrescine	C5H13N3O	502	131.106	132.113	POS	M+H	-0.609474	49.9	4.8437	98.357	HMDB	4.84_132.1131m/z
N-Carboxyethyl-g-aminobutyric acid	C7H13NO4	2572	175.085	176.093	POS	M+H, M+Na	5.21196	46.2	5.26487	93.0056	MMDB	5.26_175.0854n
N-Formyl-L-methionine	C6H11NO3S	439750	177.046	222.044	NEG	M+FA-H	-1.66321	15.1	8.41207	96.3361	HMDB	8.41_222.0439m/z
N-Lactoylvaline	C8H15NO4	131770417	189.1	190.107	POS	M+H	-0.351868	61.6	9.99862	92.4886	HMDB	10.00_190.1073m/z
N-METHYLANTHRANILIC ACID	C8H9NO2	67069	151.063	169.097	POS	M+H, M+NH4	-1.47433	51.7	4.60047	93.048	METLIN	4.60_151.0631n
N-Myristoyl Phenylalanine	C23H37NO3	9852138	375.277	376.284	POS	M+H	-0.389483	50.2	25.115	78.6233	HMDB	25.12_376.2845m/z
N-Phenylmethanesulfonamide	C7H9NO2S	70970	171.035	216.033	NEG	M+FA-H	-2.96307	49.2	14.8025	90.6735	HMDB	14.80_216.0331m/z
N-Undecylbenzenesulfonic acid	C17H28O3S	38222	312.176	311.17	NEG	M-H	3.47432	47.5	24.4101	91.5996	HMDB	24.41_311.1697m/z
N2-Acetyl-L-ornithine	C7H14N2O3	439232	174.1	173.093	NEG	M-H	-1.57095	65.7	5.28807	93.3233	METLIN	5.29_173.0929m/z
N2-gamma-Glutamylglutamine	C10H17N3O6	3645199	275.111	276.119	POS	M+H, M+Na	-1.49633	51.7	4.85812	90.6334	HMDB	4.86_275.1113n
N2-gamma-L-Glutamyl-L-arginine	C11H21N5O5	18324563	303.154	284.136	NEG	M-H2O-H	-0.858917	76.3	6.60832	91.6664	HMDB	6.61_284.1362m/z
N2-succinyl-L-arginine	C10H17N4O5-	439968	274.128	254.101	NEG	M-H2O-H	-5.06984	51.2	19.5883	98.7522	MMDB	19.59_254.1007m/z
N3-Methylcytosine	C5H8N3O+	341281472	125.059	107.049	NEG	M-H2O-H	4.45164	81.7	17.0581	98.3767	MMDB	17.06_107.0495m/z
N5-Acetylornithine	C7H14N2O3	193343	174.1	173.092	NEG	M-H	-4.06285	60.4	15.2406	91.3295	HMDB	15.24_173.0925m/z
N6-Acetyl-5S-hydroxy-L-lysine	C8H16N2O4	87253536	204.111	205.118	POS	M+H	-1.24355	60.6	5.05828	94.3164	HMDB	5.06_205.1180m/z
N6-Acetyl-5S-hydroxy-L-lysine	C8H16N2O4	87253536	204.111	203.103	NEG	M-H	-2.2775	53.4	5.0924	93.431	HMDB	5.09_203.1033m/z
NADP(+)	C21H25N7O17P3-3	5886	744.083	721.037	NEG	M-H2O-H	3.44769	53.8	23.193	76.2305	MMDB	23.19_721.0367m/z
Nordeoxycholic acid	C23H38O4	193905	378.277	377.268	NEG	M-H	-3.48297	58.6	25.3617	85.6765	HMDB	25.36_377.2684m/z
Nutriacholic acid	C24H38O4	53477693	390.277	391.282	POS	M+H	-5.69096	57.8	25.115	96.3405	HMDB	25.12_391.2821m/z
Octopine	C9H18N4O4	108172	246.133	247.14	POS	M+H	-1.40946	45.6	4.74667	93.5469	METLIN	4.75_247.1397m/z
Octopine	C9H18N4O4	108172	246.133	227.114	NEG	M-H2O-H	-2.17843	70.1	4.84842	93.5912	HMDB	4.85_227.1144m/z
Œ¥-Hexalactone	C6H10O2	13204	114.068	115.075	POS	M+H	-0.140054	69.8	12.4969	96.4238	METLIN	12.50_115.0753m/z
Oleic Acid	C18H34O2	445639	282.256	283.263	POS	M+H	-2.09604	76.3	25.4291	96.1901	METLIN	25.43_283.2626m/z
Ophiobolin C	C25H38O3	11234566	386.282	387.289	POS	M+H	-1.3479	51.1	26.0989	93.927	MMDB	26.10_387.2889m/z
p-Cresol sulfate	C7H8O4S	4615423	188.014	187.006	NEG	M-H	-5.18274	71.2	15.9103	88.9805	HMDB	15.91_187.0061m/z
Penicieudesmol G	C15H26O3	146682532	254.188	299.186	NEG	M+FA-H	0.00748441	57.5	23.4961	86.1908	MMDB	23.50_299.1864m/z
Phenylalanyl-Gamma-glutamate	C14H19N3O4	131750780	293.138	294.144	POS	M+H	-2.44533	58.2	12.3666	88.9296	HMDB	12.37_294.1441m/z
Phenylalanyl-Gamma-glutamate	C14H19N3O4	131750780	293.138	274.119	NEG	M-H2O-H	-1.18004	72.5	15.7015	93.8822	HMDB	15.70_274.1194m/z
Polyethylene, oxidized	C12H20O5	475734453	244.131	243.123	NEG	M-H	-1.5472	59.4	20.9631	91.839	HMDB	20.96_243.1234m/z
Polyoxyethylene (600) monoricinoleate	C21H40O3	481109757	340.298	385.295	NEG	M+FA-H	-3.76113	53.7	25.5837	81.8589	HMDB	25.58_385.2947m/z
Porphobilinogen	C10H14N2O4	1021	226.095	227.102	POS	M+H	-0.961809	63.2	16.4568	98.1459	HMDB	16.46_227.1024m/z
Porphobilinogen	C10H14N2O4	1021	226.095	225.088	NEG	M-H	-1.01306	86.8	16.4236	97.5726	MMDB	16.42_225.0879m/z
Pro Glu Gln	C15H24N4O7	9947648	372.164	373.172	POS	M+H	1.56232	47.4	5.30637	88.5104	METLIN	5.31_373.1724m/z
Pro Leu Val	C16H29N3O4	101346022	327.217	328.224	POS	M+H, M+Na	2.59094	49.4	18.4351	96.6236	METLIN	18.44_327.2167n
Prolyl-Glutamine	C10H17N3O4	7408110	243.122	242.114	NEG	M-H	-2.56655	80	5.1314	95.6021	HMDB	5.13_242.1140m/z
Pyridoxine	C8H11NO3	1054	169.074	170.081	POS	M+H	-0.828899	64.1	7.86967	90.6977	HMDB	7.87_170.0810m/z
Pyrroline hydroxycarboxylic acid	C5H7NO3	1059	129.043	130.05	POS	M+H	-0.116137	52.6	7.982	95.1367	HMDB	7.98_130.0499m/z
quinoneimine	C23H27N3O8	156963635	473.18	518.177	NEG	M+FA-H	-2.42903	72.4	5.3084	63.4152	HMDB	5.31_518.1769m/z
S-sulfanylglutathione	C10H16N3O6S2-	44176418	339.056	383.044	NEG	M+FA-H	-5.42456	51.3	16.4805	81.8562	HMDB	16.48_383.0444m/z
Salicylaldehyde	C7H6O2	6998	122.037	121.029	NEG	M-H	-6.20044	85.9	17.6273	92.2646	MMDB	17.63_121.0287m/z
Serinyl-Gamma-glutamate	C8H15N3O5	131750784	233.101	232.093	NEG	M-H	-2.3413	60.2	4.57943	89.5114	HMDB	4.58_232.0933m/z
Serylleucine	C9H18N2O4	7015695	218.127	217.119	NEG	M-H	-1.73581	56.8	8.83695	92.3334	HMDB	8.84_217.1190m/z
Serylthreonine	C7H14N2O5	21864113	224.101	207.098	POS	M+H	0.0786407	48	4.58662	89.8771	HMDB	4.59_207.0976m/z
Suberic acid	C8H14O4	10457	174.089	173.081	NEG	M-H	-3.37021	57.5	19.2797	95.0298	METLIN	19.28_173.0813m/z
Sulfate	H2O4S	1117	95.9517	96.9596	NEG	M-H	-5.43099	62.6	3.9668	94.0446	MMDB	3.97_96.9596m/z
Sulforaphane-cysteine	C9H18N2O3S3	45040447	298.048	321.039	POS	M+Na	5.22445	45.4	17.0957	80.8119	HMDB	17.10_321.0387m/z
TetraHCA	C27H46O6	13991770	466.329	447.309	NEG	M-H2O-H	-6.6274	80	26.0511	88.4456	HMDB	26.05_447.3085m/z
Trihydroxycoprostanoic acid	C28H48O5	122166	464.35	509.348	NEG	M+FA-H	-1.70158	70.2	26.2986	75.6225	HMDB	26.30_509.3476m/z
Trp Gly	C13H15N3O3	97054	261.111	284.1	POS	M+H, M+Na	-2.00112	49.7	15.6241	97.3878	METLIN	15.62_261.1108n
Tryptophyl-Asparagine	C15H18N4O4	18218248	318.133	299.114	NEG	M-H2O-H	-1.60761	53.7	16.404	93.5339	HMDB	16.40_299.1145m/z
Tsangane L 3-glucoside	C19H34O7	73981648	374.23	397.218	POS	M+Na	-3.75976	78.3	23.3159	74.5753	HMDB	23.32_397.2183m/z
Tyrosinamide	C9H12N2O2	151243	180.09	225.088	NEG	M+FA-H	-2.29879	82.4	15.4005	93.6471	HMDB	15.40_225.0877m/z
UDP-N-Acetyl-D-mannosaminouronate	C17H22N3O18P2-3	70678573	618.037	617.029	NEG	M-H	-2.20895	50.1	24.1083	79.6663	MMDB	24.11_617.0287m/z
Vaccenic acid	C18H34O2	5281127	282.256	283.263	POS	M+H	-0.384467	51.6	27.8952	92.0297	METLIN	27.90_283.2630m/z
Validamycin B	C20H35NO14	3086479	513.206	558.205	NEG	M+FA-H	2.27902	58.8	14.3786	95.5945	HMDB	14.38_558.2051m/z
Xanthohumol	C21H22O5	639665	354.145	355.152	POS	M+H, M+Na	-4.40871	25.6	24.4881	96.2346	METLIN	24.49_354.1452n
Xanthohumol	C21H22O5	639665	354.147	353.139	NEG	M-H	-1.852	57.7	25.4517	89.942	METLIN	25.45_353.1388m/z
Xanthohumol D	C21H22O6	10317069	370.142	369.134	NEG	M-H	-0.944723	56.2	22.3793	97.2832	HMDB	22.38_369.1340m/z
Xanthohumol(Random Configuration)	C21H22O5	513197	354.147	355.153	POS	M+H, M+Na	-4.19437	53.4	25.4553	90.7675	HMDB	25.46_354.1452n
